# Supplementary material for: Molecular Modification Enhances Xylose Uptake by the Sugar Transporter KM_SUT5 of Kluyveromyces marxianus
Source: Int J Mol Sci. 2024 Jul 30;25(15):8322. doi: 10.3390/ijms25158322 (PMC11312716; doi:10.3390/ijms25158322)
Supplement: Supplementary file 1 [file ijms-25-08322-s001.zip]

Archive with 1 entries (1 files):
- ijms-3100334-supplementary.pdf
